# Supplementary material for: Attitudes towards preventive tuberculosis treatment among hospital staff
Source: PeerJ. 2016 Feb 25;4:e1738. doi: 10.7717/peerj.1738 (PMC4782724; doi:10.7717/peerj.1738)
Supplement: Supplemental Information [file peerj-04-1738-s002.xlsx]

## Sheet: Sheet1
ID	Q2: SEX 0 = MALE 1 = FEMALE	Q3: PROFESSION 0 = DOCTOR 1 = NURSE	Q4: PATIENT_CONTACT 0 = NO 1 = YES 2 = NO INFORMATION	Q5: DEPARTMENT 0 = RESPIRATORY MEDICINE 1 = OTHER MEDICAL 2 = SURGERY 3 = O&G 4 = PEDIATRICS 5 = ED 6 = ICU 7 = LABORATORY/PATHOLOGY 8 = OTHER 9 = NOT ANSWERED 10 = NICU	Q6: COB* 0 = AUSTRALIA 1= OVERSEAS FROM A COUNTRY WITH A TB INCIDENCE <60/100,000/ YEAR 2 = OVERSEAS FROM A COUNTRY WITH A TB INCIDENCE ≥60/100,000/ YEAR * only aggregated data are presented to avoid potential identification of individual staff	Q7: OVERSEAS_STAY 0 = NO 1 = YES 2 = NOT ANSWERED	Q8: BCGVACCINE 0 = NO 1 = YES 2 = DON'T KNOW 3 = NO INFORMATION	Q9: UNDERGONE_TB_SCREENING 0 = NO 1 = YES 2 = DON'T KNOW	Q10: SCREENING_AT_LIVERPOOL 0 = NO 1 = YES 2 = DON'T KNOW 3 = NO INFORMATION	Q11: WHEN_WAS_SCREENING 0 = PRIOR TO 2007 1 = 2007 - FEB 2011 2 = AFTER FEB 2011 3 = NO INFORMATION 4 = TWO SCREENINGS	Q12: CXR_AS_PART_OF_SCREENING 0 = NO 1 = YES 2 = DON'T KNOW 3 = NO INFORMATION	Q13: CXR_KNOW_RESULT 0 = NO 1 = YES 2 = NO INFORMATION	Q14: TST_AS_PART_OFSCREENING 0 = NO 1 = YES 2 = DON'T KNOW	Q15: TST_POSITIVE_REACTION 0 = NO 1 = YES 2 = DON'T KNOW 3 = NO INFORMATION	Q16: BLOODTEST_PART_OF_SCREENING 0 = NO 1 = YES 2 = DON'T KNOW 3 = NO INFORMATION	Q17: BLOODTEST_POSITIVE 0 = NO 1 = YES 2 = DON'T KNOW 3 = NO INFORMATION	Q18: PROVIDED_ADEQUATE_INFO 0 = NO 1 = YES 2 = N/A 3 = NO INFORMATION	Q19: OFFERED_TREATMENT 0 = NO 1 = YES 2 = N/A 3 = NO INFORMATION	Q20: ACCEPTED_TREATMENT 0 = NO 1 = YES 2 = NO INFORMATION	Q22: KNOW_THE_DIFFERENCE_BETWEEN_LATENT_AND_ACTIVE_TB 0 = NO 1 = YES 2 = NO INFORMATION	Q23: RECEIVED_ADEQUATE_KNOWLEDGE_ABOUT_TB_STATUS 0 = NO 1 = YES 2 = NO INFORMATION	Q24: PMH_TB 0 = NO 1 = YES 2 = DON'T KONW 3 = NO INFORMATION	Q25: HCWS_WHO_HAVE_LTBI_RECEIVE_PREVENTIVE_TREATMENT 0 = NO 1 = YES 2 = NO OPINION 3 = NO INFORMATION	Q26: IF_YOU_HAD_LTBI_WOULD_YOU_WANT_TO_BE_OFFERED_PREVENTIVE_THERAPY 0 = NO 1 = YES 2 = NO OPINON 3 = NO INFORMATION	Q27: WOULD_YOU_NEED_MORE_INFO 0 = NO 1 = YES 2 = NO OPINION 3 = NO INFORMATION	Q28: AUSTRALIAN_BORN_STAFF_WITHOUT_OVERSEAS_STAY_TESTED_FOR_TB 0 = NO 1 = YES 2 = NO OPINION 3 = NO INFORMATION
1	0	0	1	0	2	0	1	1	1	2	1	1	1	0	0	3	1	2	2	1	1	0	2	2	1	1
2	0	0	1	0	2	0	1	1	0	0	0	0	1	1	0	3	1	0	2	1	1	0	0	0	1	0
3	1	0	1	0	0	1	1	1	0	0	1	1	1	1	0	3	1	1	0	1	1	0	0	1	0	1
4	1	0	1	0	0	0	1	1	3	3	0	2	1	0	0	3	0	2	2	1	0	0	0	1	0	1
5	0	0	1	0	2	0	1	1	0	2	1	1	0	3	0	3	3	3	2	1	1	0	0	0	0	0
6	0	0	1	0	1	2	1	1	0	0	1	1	1	1	0	3	2	2	2	1	1	0	0	0	0	0
7	1	0	2	8	1	2	1	1	0	1	1	1	1	1	0	3	1	2	2	1	1	0	1	1	0	1
8	0	0	1	8	2	2	1	1	0	0	2	2	1	1	0	3	1	2	2	1	1	0	2	1	1	1
9	1	0	1	3	1	2	0	1	0	2	1	1	1	0	0	3	1	2	2	1	1	0	1	1	0	0
10	0	0	1	8	0	1	0	1	0	4	1	1	1	0	0	3	1	2	2	1	1	0	2	1	1	2
11	1	0	1	8	2	2	1	1	0	1	0	2	1	1	0	3	0	0	2	0	0	0	1	1	1	2
12	0	0	1	5	0	1	1	1	0	0	0	2	1	2	0	3	2	2	2	1	1	0	1	1	2	0
13	1	0	1	5	0	1	1	1	0	3	0	2	1	1	0	0	3	3	2	1	2	0	2	1	1	2
14	0	0	2	5	1	0	1	1	0	1	1	1	1	0	0	3	3	3	2	1	1	0	1	1	1	1
15	0	0	1	5	0	2	1	1	1	0	1	1	1	2	0	3	2	2	2	1	2	0	2	2	1	1
16	0	0	1	1	0	1	1	1	1	0	1	1	1	1	0	3	2	2	2	1	1	0	2	1	1	0
17	1	0	1	5	1	2	1	1	0	2	1	1	1	1	0	3	2	2	2	1	1	0	1	1	1	1
18	0	0	0	8	2	2	1	1	0	0	1	1	0	3	0	3	2	2	2	1	2	0	0	0	1	0
20	0	0	1	1	0	1	1	1	0	0	1	1	0	3	0	3	2	2	2	1	2	0	1	1	0	2
21	0	0	1	1	0	1	1	0	3	3	0	0	0	3	0	3	2	2	2	1	2	0	2	1	1	1
22	1	0	1	8	0	1	2	1	1	0	1	1	1	1	0	3	2	2	2	1	1	0	2	1	1	1
23	0	0	1	1	0	0	0	1	0	1	1	1	1	0	0	3	3	3	2	1	1	0	1	1	0	0
24	1	0	1	4	2	2	1	1	0	0	1	1	1	1	0	3	1	2	2	1	1	0	1	2	2	2
25	0	0	1	0	0	1	1	1	1	0	1	1	1	1	0	3	1	0	2	1	1	0	0	2	1	0
26	1	0	1	1	0	1	0	1	0	0	1	1	1	0	0	3	1	3	2	1	1	0	0	1	1	1
27	0	0	1	0	0	0	0	1	1	0	0	2	1	0	0	3	2	2	2	1	1	0	0	1	1	0
28	0	1	1	0	2	2	2	1	0	1	1	1	1	1	0	3	1	2	2	1	1	3	1	1	1	1
29	1	1	1	0	1	2	0	1	1	4	0	2	1	0	0	3	1	2	2	1	2	0	1	1	1	0
30	1	1	1	0	0	1	0	1	1	1	0	2	1	0	0	3	3	3	2	1	1	0	0	0	0	0
31	1	1	1	1	2	2	1	1	1	1	1	1	1	1	0	3	1	2	2	1	1	0	2	1	1	1
32	1	1	1	1	0	0	1	1	1	2	1	0	1	1	0	2	3	3	2	2	2	3	3	3	3
33	1	1	1	1	1	0	1	1	1	0	0	2	1	1	0	3	2	2	2	0	0	0	2	1	1	1
34	0	0	1	5	0	2	1	1	1	0	1	1	0	3	0	3	2	2	2	1	1	0	1	1	3	1
35	0	0	1	1	0	0	0	1	0	2	0	2	1	0	0	3	1	2	2	1	1	0	1	1	0	1
36	1	1	1	1	1	2	1	1	1	0	1	1	1	1	0	3	2	2	2	0	1	0	1	1	1	1
37	1	1	1	8	0	2	1	1	1	0	0	2	1	0	0	3	2	2	2	0	1	0	2	2	1	1
38	1	1	1	3	0	2	2	1	0	0	2	2	1	0	2	3	2	2	2	0	1	0	1	1	1	1
39	1	1	1	10	0	0	0	1	1	1	0	2	1	3	0	3	2	2	2	1	1	0	1	1	1	0
40	1	1	1	8	2	0	1	1	1	4	1	0	1	1	0	3	2	0	2	0	0	0	1	1	0	1
41	1	1	1	10	0	1	0	1	1	1	0	2	1	0	0	3	1	2	2	0	1	0	0	1	1	1
42	1	1	1	10	0	0	1	1	1	1	1	1	1	1	1	0	1	2	2	1	1	0	0	1	1	1
43	1	1	1	8	0	0	1	1	1	3	1	1	1	1	2	3	3	3	2	1	1	0	2	3	1	1
44	1	1	1	8	0	0	0	0	3	3	3	2	0	3	0	3	2	2	2	1	2	0	1	1	1	1
45	0	0	1	1	0	2	3	1	0	2	0	2	1	0	0	3	2	3	2	1	1	0	1	1	1	0
46	0	0	1	5	2	2	1	1	0	0	1	1	1	1	0	3	2	2	2	1	1	0	1	1	1	0
47	0	0	1	1	2	0	1	0	3	3	0	2	0	3	0	3	2	2	2	1	2	0	0	1	1	1
48	0	0	1	5	2	2	1	1	1	2	0	2	1	0	0	3	0	2	2	1	1	0	0	2	1	1
49	0	1	1	3	1	2	1	1	1	0	1	1	1	0	0	3	1	2	2	0	1	0	1	1	2	1
50	1	1	1	0	0	0	1	1	0	0	1	1	1	0	0	3	2	2	2	1	1	0	2	0	0	0
51	1	1	1	0	2	2	1	1	0	0	1	1	1	1	0	3	1	1	0	1	1	0	0	0	0	0
52	1	1	1	8	0	1	1	1	1	0	1	0	0	3	0	3	0	3	2	1	0	0	2	1	1	1
53	1	1	1	0	2	0	1	1	1	0	1	1	1	1	0	3	1	0	2	1	1	0	0	0	1	1
54	1	1	2	0	0	0	1	1	1	0	1	1	0	3	0	3	2	2	2	1	1	0	2	2	3	0
55	0	0	1	8	0	0	1	1	1	0	1	1	1	2	0	3	2	2	2	1	0	0	1	1	1	1
56	1	0	1	1	0	0	1	0	3	3	0	2	0	3	0	3	2	2	2	1	2	0	0	0	1	0
57	1	0	1	5	1	1	1	1	0	0	0	2	1	1	0	3	2	2	2	1	2	0	1	1	1	1
58	1	1	1	8	2	0	1	1	1	0	1	1	1	1	0	3	0	0	2	1	0	1	1	1	1	2
60	1	1	1	10	1	2	1	1	1	1	1	0	1	1	0	3	2	2	2	0	0	0	1	1	1	1
61	1	1	1	0	2	2	1	1	0	3	0	0	1	0	0	3	0	2	2	0	0	0	2	2	1	1
62	1	1	1	8	1	2	1	1	0	2	1	1	1	0	0	3	3	3	2	1	1	1	1	0	1	1
63	1	0	1	3	2	2	1	1	0	1	1	1	0	3	0	3	0	2	2	1	1	0	1	1	1	2
64	1	0	1	1	1	2	1	1	0	2	1	1	0	3	0	3	3	3	2	1	1	0	1	1	0	1
65	1	0	1	1	1	1	1	1	0	0	1	1	0	3	0	3	2	2	2	1	1	0	0	0	0	0
66	1	0	1	8	2	2	1	1	3	3	1	1	1	0	0	3	2	2	2	1	1	0	2	1	3	2
67	1	1	1	0	0	0	0	1	1	0	1	1	1	1	0	3	2	2	2	1	0	2	1	1	1	1
68	1	1	1	0	0	0	1	1	1	1	1	1	1	1	0	3	2	2	2	1	1	0	2	0	0	0
69	1	1	1	0	0	0	0	1	1	1	0	2	1	0	0	3	1	2	2	0	1	0	1	1	1	1
70	1	1	1	0	1	2	1	1	0	0	1	1	1	1	0	3	1	0	2	1	1	0	2	0	3	0
71	0	1	1	0	0	0	1	1	1	0	1	1	1	1	0	3	1	2	2	1	1	0	0	0	0	0
72	0	1	1	1	0	0	1	1	1	2	1	1	1	0	1	0	2	2	2	1	1	0	1	1	1	1
73	1	1	1	0	0	0	1	1	1	0	1	1	0	3	0	3	2	2	2	1	1	0	0	0	0	0
74	1	1	1	8	1	2	0	1	1	1	0	2	1	0	0	3	3	3	2	1	0	0	2	2	1	2
75	0	1	1	2	0	0	0	0	3	3	3	2	0	3	0	3	3	3	2	0	2	2	1	1	1	1
76	1	1	1	2	0	0	1	1	1	0	1	1	1	2	2	0	2	2	2	0	2	0	1	1	2	1
77	0	1	1	8	2	1	1	1	1	0	1	1	1	1	2	2	2	2	2	1	1	0	2	1	1	1
78	1	1	0	2	0	0	2	1	1	1	1	0	1	2	0	3	2	2	2	2	0	0	1	1	0	1
79	1	1	1	3	0	0	1	1	1	0	1	1	1	0	0	3	1	2	2	1	1	0	1	1	1	1
80	1	1	1	0	2	2	1	1	0	1	1	0	1	1	0	3	0	0	2	0	0	0	3	3	3	3
81	1	1	1	8	1	2	2	1	1	0	1	0	1	1	2	3	1	0	2	0	0	0	1	1	1	1
82	1	0	1	2	0	1	0	1	0	1	0	2	1	0	0	3	2	2	2	1	1	0	2	2	1	1
83	1	1	1	8	2	0	1	1	1	0	1	1	1	1	2	0	0	0	2	1	1	0	1	1	1	1
84	1	1	1	2	2	0	1	1	1	3	1	1	1	1	0	3	2	2	2	0	0	0	1	1	1	1
85	1	1	1	2	0	0	1	1	1	0	0	2	1	0	0	3	2	2	2	0	0	0	1	1	1	1
86	1	1	1	8	0	0	1	1	0	0	1	1	2	3	2	2	2	2	2	0	0	0	1	1	0	1
87	1	1	1	8	0	0	1	1	1	2	1	1	1	0	2	2	2	2	2	0	1	0	2	2	2	2
88	1	1	1	8	0	0	2	1	1	1	0	2	1	2	0	3	0	2	2	0	0	0	2	2	1	2
89	1	1	1;0	6	2	2	1	1	1	2	2	2	1	1	2	3	3	3	2	0	0	0	2	1	1	1
90	1	1	1	3	0	0	1	1	0	0	1	1	0	3	0	3	2	2	2	0	0	0	1	1	1	1
91	1	1	1	3	0	0	1	1	1	1	1	1	1	1	0	3	1	0	2	1	1	0	2	1	1	1
92	1	1	1	8	1	0	1	1	0	1	1	1	1	0	0	3	0	3	2	1	1	0	2	2	2	1
93	1	1	1	8	0	0	1	1	1	0	1	1	1	1	0	3	1	0	2	0	1	0	1	1	0	1
94	1	1	1	2	0	1	1	1	1	4	1	2	1	1	2	2	0	1	0	0	2	0	3	3	1	1
95	0	1	1	8	0	1	1	1	1	1	1	1	1	1	0	3	0	0	2	1	1	0	0	0	0	0
96	1	0	1	1	2	2	1	1	0	1	1	1	1	0	0	3	1	3	2	1	2	0	1	1	3	1
97	1	1	1	0	2	2	1	1	0	0	1	1	0	3	0	3	0	2	2	1	1	0	0	1	1	0
98	0	1	1	8	0	2	1	1	1	1	1	1	1	1	0	3	0	0	2	1	1	0	0	0	0	0
99	1	1	1	2	2	1	1	1	1	1	1	1	1	0	0	3	1	2	2	1	1	0	1	1	0	1
100	1	1	1	2	0	1	1	1	0	1	1	1	1	2	0	3	2	2	2	1	0	0	1	1	1	1
101	1	1	1	8	1	2	1	1	0	0	1	1	1	1	0	3	2	0	2	1	1	0	1	1	0	1
102	1	1	1	8	1	2	1	1	1	0	1	1	1	1	0	3	0	2	2	1	1	0	1	1	2	1
103	1	1	0	8	2	2	1	1	1	0	1	1	1	1	0	3	1	2	2	1	1	0	2	2	2	2
104	1	0	1	1	0	0	0	1	0	0	1	1	1	0	0	3	1	2	2	1	1	0	1	1	1	1
105	1	1	0	8	0	0	1	1	1	1	1	0	1	1	0	3	2	2	2	0	1	0	2	2	2	0
106	1	1	1	8	0	0	1	1	1	1	0	2	1	0	2	3	0	2	2	0	0	0	2	2	1	1
107	0	1	1	8	0	1	1	1	1	0	1	1	1	1	0	3	2	2	2	1	1	0	1	1	1	1
108	1	0	1	1	3	2	1	1	0	1	1	1	1	1	0	3	2	1	1	1	2	0	1	1	1	1
109	1	1	1	8	0	0	1	1	0	0	1	1	1	1	0	3	2	2	2	1	0	0	1	1	1	1
110	1	1	1	8	2	0	1	1	1	1	1	1	1	1	0	3	2	2	2	1	1	0	0	0	0	2
111	1	1	1	1	0	0	2	1	1	1	1	1	1	0	0	3	3	3	2	0	0	0	2	3	1	2
112	1	1	1	1	0	0	1	1	1	1	1	1	1	1	2	3	1	0	2	1	1	0	2	2	1	1
113	1	1	1	2	0	0	1	1	1	1	0	2	1	0	0	3	1	3	2	1	0	0	1	1	1	1
114	1	1	1	2	2	2	1	1	1	1	1	0	1	1	0	3	2	0	2	1	0	0	1	2	2	1
115	1	1	1	2	0	1	1	1	1	4	1	1	1	0	0	3	1	2	2	1	1	0	0	0	3	1
116	1	1	1	8	2	0	3	1	0	2	1	1	1	0	0	3	2	2	2	0	2	0	1	2	1	1
117	1	1	1	2	2	2	1	1	1	1	1	1	1	1	0	3	2	2	2	1	1	0	1	2	1	1
118	0	1	1	8	2	0	2	1	1	1	1	1	1	1	0	3	1	1	1	1	1	0	1	1	0	2
119	1	0	1	1	1	2	0	1	0	0	1	1	2	3	0	3	2	2	2	1	0	2	2	2	1	2
120	1	1	1	8	1	2	1	1	0	0	1	2	1	1	0	3	0	0	2	0	0	0	1	1	1	1
121	1	1	1	0	1	2	1	1	1	0	1	1	1	1	0	3	1	0	2	1	1	0	1	1	0	1
122	0	0	1	1	0	1	1	0	3	3	0	2	0	3	0	3	3	3	2	1	2	0	0	1	1	0
123	1	1	1	8	0	0	1	1	0	0	1	1	1	1	0	3	0	0	2	1	0	0	2	2	1	2
124	1	1	1	8	0	0	2	1	1	0	2	2	1	2	2	3	2	2	2	1	0	0	1;2	1;2	1	1
125	1	0	1	1	3	1	1	1	0	1	1	1	1	1	0	3	1	2	2	1	1	0	1	1	1	1
126	1	1	1	2	2	2	1	1	0	0	1	1	1	1	0	3	1	0	2	1	0	0	2	1	2	2
127	1	1	0	8	0	0	0	1	1	0	1	1	1	1	0	3	2	1	1	1	1	1	2	1	1	1
128	1	1	1	10	0	1	1	1	3	3	0	2	1	0	0	3	2	2	2	1	1	0	1	1	1	1
129	1	1	1	8	1	0	1	1	1	0	1	1	1	1	1	0	1	0	2	1	1	1	1	1	1	1
130	1	1	1	5	0	0	1	1	1	1	1	1	1	0	0	3	2	2	2	1	1	0	1	1	0	1
131	1	1	1	8	2	0	1	1	0	0	1	1	1	1	0	3	1	0	2	1	1	0	1	1	1	0
132	1	1	1	8	0	0	0	1	0	0	1	1	1	0	0	3	1	2	2	1	1	1	1	2	2	2
133	0	1	1	8	1	2	1	1	1	0	1	1	1	1	1	0	3	3	2	2	2	3	3	3	3	3
134	0	1	1	5; 6; 8	0	0	1	1	3	3	0	0	1	0	0	3	2	2	2	0	0	0	1	1	1	1
135	1	1	0	8	0	0	1	1	0	0	1	0	1	1	0	3	1	0	2	1	1	0	2	2	1	0
136	1	1	0	10	1	0	2	1	0	0	1	1	2	3	2	2	2	2	2	1	0	0	1	1	2	1
137	1	1	1	8	1	0	1	1	1	0	1	1	1	1	0	3	2	2	2	0	2	0	1	1	3	1
138	0	1	1	2	0	0	1	1	3	3	0	0	1	2	2	2	2	2	2	0	0	2	1	1	1	1
139	1	1	1	2	0	0	1	1	0	1	0	2	0	3	1	0	1	2	2	1	1	0	2	2	1	2
140	1	1	1	2	1	2	1	1	1	2	0	2	1	2	0	3	2	2	2	1	1	0	1	1	1	1
141	1	1	1	2	1	2	1	1	0	0	1	1	1	1	0	3	2	2	2	1	1	0	1	1	1	1
142	1	1	1	2	2	2	1	1	1	0	1	1	1	1	0	3	2	2	2	1	1	0	0	1	1	1
143	1	1	1	2	0	0	2	0	3	3	0	2	0	3	0	3	3	3	2	1	1	0	1	1	0	0
144	0	1	1	8	2	0	2	1	0	1	1	1	1	2	0	3	2	2	2	1	0	0	2	2	1	2
145	0	1	1	1	0	0	1	1	1	1	0	0	1	0	1	0	2	2	2	1	2	0	1	1	0	1
146	1	1	1	8	2	0	1	1	1	0	0	0	1	0	0	3	2	2	2	1	0	0	1	1	0	1
147	0	1	1	8	1	0	1	1	1	0	0	2	1	2	2	3	3	2	2	2	2	0	0	0	0	1
148	1	1	1	2	0	0	1	1	0	1	0	2	1	0	0	3	2	2	2	0	1	0	2	2	1	2
149	1	1	1	2	2	2	1	1	1	1	1	1	1	0	0	3	2	2	2	1	2	0	1	2	0	1
150	1	1	1	8	0	1	1	1	1	0	1	1	1	1	0	3	2	2	2	1	1	0	0	0	0	3
151	0	0	1	2	0	0	1	1	0	1	0	2	1	0	0	3	2	2	2	1	1	0	1	1	0	0
152	1	1	1	8	0	0	1	1	1	0	0	2	1	2	0	3	2	2	2	0	2	0	1	1	1	1
153	1	1	1	8	1	2	1	1	0	0	0	2	2	3	2	3	2	2	2	0	0	0	2	2	1	1
154	1	1	1	2	2	2	0	1	1	1	1	0	1	1	0	3	0	0	2	1	2	0	1	1	1	0
155	1	1	1	2	2	2	1	1	2	2	1	0	0	3	0	3	0	3	2	1	0	0	1	1	1	1
156	1	1	1	1	0	0	0	1	1	2	1	1	1	0	0	3	2	2	2	1	1	0	1	1	0	1
157	1	1	1	8	2	0	1	1	1	2	0	2	1	0	0	3	1	2	2	1	1	0	1	1	1	1
158	1	1	1	3	0	0	3	1	0	0	0	2	1	0	2	2	0	2	2	0	1	3	1	1	1	1
159	1	1	1	8	0	0	0	1	0	0	1	1	1	1	0	3	1	0	2	1	1	0	0	0	0	1
160	1	0	1	4	1	2	1	1	0	0	1	1	1	1	1	0	0	2	2	1	1	0	0	2	1	0
161	0	0	1	6; 8	0	1	1	1	0	3	1	1	1	0	0	3	0	2	2	1	0	0	1	2	1	1
162	0	0	1	6	2	2	1	1	1	1	1	1	0	3	0	3	1	3	2	1	1	0	2	1	0	0
163	1	0	1	6	1	2	1	1	0	1	1	1	1	1	1	0	1	0	2	1	1	0	0	0	1	1
164	1	1	1	6	0	0	1	1	1	0	1	1	1	2	0	3	1	2	2	1	1	0	2	2	1	1
165	1	1	2	8	1	2	1	1	0	0	2	2	1	1	0	3	1	0	2	1	1	0	0	0	0	0
166	0	1	1	8	0	1	1	1	0	0	0	2	1	0	0	3	2	2	2	1	1	0	1	1	0	1
167	0	0	1	7	1	2	1	1	0	4	1	1	1	0	0	3	1	2	2	1	1	0	0	0	3	1
168	1	1	1	8	3	2	2	1	1	0	0	0	1	0	0	3	2	2	2	1	1	0	2	2	1	1
169	0	1	1	8	0	1	1	1	1	0	1	1	1	0	0	3	2	2	2	1	1	0	1	1	1	1
171	1	0	1	8	0	1	1	1	0	1	1	1	0	3	0	3	2	2	2	1	1	0	2	1	1	2
172	1	0	1	1	2	2	1	1	0	1	0	2	1	1	0	3	2	2	2	1	1	0	2	2	1	1
173	1	1	1	1	0	0	0	1	0	1	0	2	1	0	0	3	3	3	2	1	0	0	1	1	1	0
174	1	0	1	1	1	0	1	1	1	0	1	1	1	1	0	3	2	2	2	1	1	0	3	3	1	1
175	1	1	1	1	2	0	3	1	0	1	1	1	1	2	2	2	2	2	2	0	2	0	2	2	1	1
176	0	0	1	1	0	1	1	0	3	3	0	2	0	3	0	3	3	3	2	1	2	0	1	1	0	1
177	1	1	1	2	2	2	1	1	1	2	1	1	2	3	1	0	2	2	2	0	0	0	2	2	2	2
178	1	1	1	2	0	0	2	1	1	2	0	2	1	0	0	3	0	2	2	1	2	0	0	0	1	0
179	1	1	1	1	1	2	1	1	1	1	1	1	1	1	2	3	0	0	2	0	0	0	1	1	1	1
180	1	1	0	8	1	0	1	1	1	2	0	2	1	0	0	3	0	2	2	0	0	0	1	1	1	2
181	0	1	1	1	0	0	2	1	0	1	0	2	1	2	2	3	1	2	2	1	0	0	2	0	2	0
182	1	1	2	9	2	2	1	1	1	0	1	1	1	0	0	3	2	2	2	1	1	0	2	2	1	1
183	0	1	1	8	2	0	1	1	0	0	1	1	1	1	0	3	1	1	1	1	1	0	0	1	1	1
184	1	0	0	8	0	1	1	1	0	4	0	2	1	0	1	0	1	2	2	1	1	0	1	1	0	1
185	1	0	0	8	0	0	0	1	0	0	0	2	1	0	0	3	1	3	2	1	1	0	0	1	1	0
186	0	0	1	4	2	0	1	1	0	2	1	1	1	1	0	3	0	2	2	1	1	0	0	0	1	1
187	1	1	0	8	2	0	1	1	0	0	1	1	1	1	0	3	2	2	2	1	1	0	0	0	1	0
188	1	1	0	8	0	1	1	1	1	0	1	1	1	1	0	3	0	0	2	1	1	0	0	0	2	0
189	1	1	0	8	2	2	1	1	0	2	1	1	1	0	0	3	3	3	2	1	1	0	0	0	1	0
190	0	0	1	0	1	0	0	1	0	1	0	2	1	2	0	3	3	3	2	1	1	0	0	1	1	0
191	1	1	1	2	2	2	1	1	1	2	0	2	1	0	0	3	0	2	2	1	1	0	1	1	0	1
192	1	1	1	1	0	0	1	1	0	2	1	1	0	3	0	3	2	2	2	1	0	0	1	1	1	1
193	1	1	1	8	2	2	1	1	1	0	1	1	1	1	0	3	1	2	2	1	0	0	1	1	1	1
194	0	0	1	1	1	2	1	1	0	1	1	1	1	1	0	3	2	2	2	1	1	0	2	2	1	1
195	0	0	1	8	0	0	0	1	0	2	1	1	1	0	0	3	1	2	2	1	1	0	1	1	2	1
196	1	0	1	0; 1; 2; 5	0	0	0	1	0	1	0	0	0	3	0	3	2	2	2	1	1	0	0	1	0	1
197	1	1	1	1	0	0	0	1	0	1	1	1	1	0	0	3	2	2	2	1	1	0	1	1	1	1
198	1	1	2	8	0	0	1	1	1	1	0	2	1	0	0	3	3	3	2	0	0	0	1	1	1	1
199	1	1	1	8	2	0	1	1	0	1	1	1	1	0	0	3	2	2	2	0	0	0	1	1	1	1
200	1	1	1	3	2	2	1	1	0	0	0	2	1	2	0	3	0	2	2	1	0	0	0	0	1	1
201	1	1	1	3	1	2	3	0	3	3	0	2	0	3	0	3	2	2	2	1	0	0	1	1	1	1
203	1	1	1	1	0	0	0	1	1	1	0	2	1	0	0	3	2	2	2	0	0	0	2	1	1	1
204	1	1	1	0; 1; 2	2	0	1	1	1	1	1	1	1	1	0	3	0	1	1	1	1	0	1	1	0	1
205	1	1	1	8	1	2	1	1	0	0	1	1	1	1	0	3	2	2	2	1	1	0	1	1	1	0
206	1	1	1	8	0	0	2	1	1	0	0	2	1	0	1	0	1	3	2	0	0	1	1	1	0	1
207	1	1	1	8	2	2	1	1	1	0	1	1	1	0	0	3	2	2	2	1	0	0	1	1	1	1
208	0	0	1	8	2	0	1	1	0	0	1	1	0	3	0	3	2	2	2	1	0	0	0	0	2	1
209	1	1	1	9	2	2	1	1	1	1	2	2	2	3	2	2	2	2	2	0	0	0	2	2	2	2
210	1	1	1	8	2	2	1	1	1	2	1	1	1	3	0	3	2	2	2	0	1	0	1	3	1	1
211	0	0	1	1	1	2	2	1	0	0	1	1	1	0	0	3	3	3	2	1	0	0	1	1	1	0
212	0	0	1	1	2	0	1	1	0	0	1	1	1	0	0	3	2	2	2	1	2	0	2	2	2	1
213	0	0	1	1	2	2	1	1	1	0	1	1	1	1	2	0	2	2	2	1	1	0	1	1	0	1
214	1	1	1	1	0	0	1	1	1	0	1	1	1	1	2	0	2	2	2	1	1	0	3	1	1	1
215	0	1	1	1	2	0	1	1	1	2	1	0	1	1	0	3	0	0	2	1	0	0	0	1	1	1
216	1	1	1	1	2	2	1	1	0	2	1	1	1	0	0	3	0	2	2	1	1	0	1	1	1	1
217	1	1	1	1	2	0	1	1	1	3	1	1	1	1	1	0	0	0	2	1	0	0	0	1	1	1
218	0	1	1	8	0	0	2	1	1	0	0	0	1	0	2	2	2	2	2	0	0	0	1	1	0	1
219	1	1	1	8	0	0	0	1	1	0	1	1	1	0	0	3	3	3	2	1	1	0	0	0	1	0
220	1	1	1	1	0	1	1	1	1	0	0	2	1	2	2	2	2	2	2	1	0	0	2	2	1	1
221	1	1	1	1	0	0	2	1	1	4	0	2	1	0	0	3	2	2	2	0	0	0	1	0	1	1
222	1	1	1	1	0	0	1	1	1	1	0	2	1	0	0	3	2	2	2	1	2	0	1	1	3	1
223	1	0	1	8	2	2	1	1	1	2	1	1	1	1	0	3	1	0	2	1	1	0	1	1	1	2
224	1	1	1	1	1	2	1	1	0	1	1	1	1	1	0	3	2	2	2	1	1	0	2	1	1	1
225	0	0	1	8	2	2	1	1	0	1	1	1	0	3	0	3	1	2	2	1	1	0	1	1	1	0
226	0	1	1	1	2	2	1	1	1	1	1	1	1	1	0	2	3	3	2	1	1	1	1	0	0	1
227	1	1	0	8	1	2	1	1	0	0	1	1	1	1	0	3	3	0	2	1	1	0	0	1	1	0
228	1	0	1	7	1	2	1	1	0	2	1	0	0	3	0	3	2	2	2	1	1	0	0	0	1	1
229	0	0	1	1	2	0	1	1	0	1	1	1	0	3	0	3	2	2	2	1	1	0	1	1	0	0
230	1	1	1	8	0	0	1	1	2	3	0	2	1	2	2	2	2	2	2	1	2	0	3	3	1	1
231	1	1	1	8	2	2	1	1	1	0	1	1	1	2	2	2	0	2	2	1	0	0	2	2	1	1
232	1	1	2	8	0	0	1	1	0	2	0	0	2	3	2	2	2	2	2	0	0	0	1	1	0	1
233	1	1	1	1	0	0	1	1	1	0	0	2	1	2	0	2	2	2	2	0	0	0	1	1	1	1
234	0	1	1	8	2	0	2	1	3	1	1	0	1	0	2	2	2	2	2	0	0	0	1	2	2	2
235	1	1	1	8	0	0	0	1	1	1	0	2	1	0	0	3	2	2	2	1	1	0	2	2	1	2
236	1	1	1	8	0	0	0	1	0	1	0	2	1	0	0	3	2	2	2	0	1	0	1	1	1	1
237	1	1	1	1	2	2	1	1	1	2	1	2	1	1	0	3	0	0	2	1	1	0	1	1	0	1
238	1	1	1	8	0	0	2	1	0	1	0	2	0	3	0	3	0	2	2	1	1	0	1	1	1	1
239	1	1	1	2	0	0	0	1	3	3	1	2	0	3	2	3	0	2	2	1	0	2	2	1	1	0
240	1	1	1	1	0	0	1	1	1	1	0	2	1	0	0	0	2	2	2	1	1	0	1	1	2	1
241	1	1	1	8	0	0	1	1	1	0	0	2	1	1	0	0	2	2	2	1	1	0	0	0	0	1
242	1	1	1	4	0	0	0	1	1	1	0	0	1	0	0	3	1	2	2	0	1	0	2	2	2	1
243	1	1	1	4	0	0	0	1	1	2	0	2	1	0	0	3	2	2	2	1	1	0	2	2	1	1
244	1	1	1	8	0	0	1	1	1	1	1	0	1	0	2	2	2	2	2	1	1	0	1	1	0	1
245	1	1	1	8	0	0	0	1	1	0	0	2	1	0	0	3	1	2	2	1	1	0	1	1	2	1
246	1	1	1	8	0	1	0	1	0	1	0	2	1	0	0	3	0	2	2	1	0	0	1	1	0	0
247	1	1	1	4	1	2	1	1	1	1	1	1	1	2	1	0	1	2	2	0	1	0	1	1	1	1
248	1	1	1	4	0	0	1	1	0	1	0	2	1	0	0	3	2	2	2	1	1	0	0	1	1	1
249	1	1	1	8	0	0	1	0	3	3	0	2	2	3	2	3	2	2	2	0	0	0	2	2	2	2
250	0	0	1	8	0	1	0	1	0	2	0	2	1	0	1	0	1	2	2	1	1	0	2	2	2	2
251	0	1	1	8	2	0	1	1	1	1	1	1	1	2	0	3	0	2	2	1	0	2	2	1	1	1
252	1	1	1	1	1	2	1	0	3	3	0	2	0	3	0	3	2	2	2	1	2	0	1	3	3	1
253	0	1	2	1	2	2	1	1	0	0	1	0	1	1	0	3	1	0	2	1	1	0	1	1	3	0
254	1	1	1	8	0	0	0	1	1	2	1	1	1	0	0	3	2	2	2	1	1	0	1	1	0	0
255	1	1	1	8	1	2	1	1	1	1	1	1	1	0	0	3	3	3	2	1	1	0	1	0	1	1
256	0	0	1	0; 1; 5; 6	2	2	2	1	0	3	1	1	0	3	1	1	1	1	0	1	1	0	0	0	0	0
257	1	0	1	1	2	2	1	1	0	0	1	1	1	0	0	3	2	2	2	1	1	0	0	0	0	1
258	0	0	1	8	1	2	1	1	3	3	1	1	1	2	1	1	1	1	1	1	1	0	1	2	0	1
259	0	0	1	1	2	1	1	1	1	0	1	1	0	3	0	3	2	2	2	1	0	0	1	1	1	0
260	0	0	1	1	2	1	1	1	0	1	1	1	1	1	0	3	2	2	2	1	1	0	0	1	1	1
261	0	0	1	1	2	1	1	0	3	3	3	2	0	3	0	3	3	3	2	1	2	0	0	1	0	0
262	0	0	1	5	1	2	1	1	0	2	1	1	0	3	0	3	2	2	2	1	1	0	0	1	1	1
263	0	0	1	1	0	1	0	1	1	1	0	2	1	0	0	3	2	2	2	1	1	0	1	1	2	1
264	1	0	1	1	2	2	1	1	0	1	1	1	1	1	0	3	1	0	2	1	1	0	1	1	0	0
265	0	0	1	1	1	2	1	1	0	0	1	1	0	3	0	3	2	2	2	1	2	0	1	1	1	0
266	1	0	1	8	2	2	1	1	1	1	0	2	1	0	0	0	2	2	2	1	1	0	1	1	1	0
267	0	0	1	1	0	1	0	1	0	1	0	2	1	0	0	3	2	2	2	1	1	0	1	1	0	0
268	0	1	1	8	0	0	2	1	0	1	0	2	1	0	2	3	2	2	2	0	0	0	1	1	1	1
269	0	0	0	8	1	2	1	1	1	0	1	1	1	0	1	0	2	2	2	1	1	0	1	1	1	1
271	0	0	1	4	2	2	1	1	0	1	1	1	1	1	0	3	1	0	2	1	1	0	1	1	0	1
272	1	1	1	8	2	2	1	1	0	2	1	1	1	1	0	3	3	1	1	1	1	0	1	0	1	1
273	0	0	1	2	2	2	1	1	0	1	1	1	0	3	2	3	2	2	2	1	1	0	1	1	0	0
275	0	0	1	1	2	2	0	1	1	1	0	2	1	0	0	3	1	2	2	1	1	0	2	1	1	1
276	0	0	1	7	2	2	1	1	0	1	1	1	0	3	0	3	3	3	2	1	1	1	1	1	0	0
278	1	1	1	1	0	2	1	1	1	2	1	0	1	1	0	3	3	3	2	1	0	0	1	3	3	1
279	1	1	1	3	0	0	1	1	0	0	1	1	1	1	2	2	3	3	2	1	1	0	1	1	0	1
280	1	0	1	1	0	1	1	1	0	0	1	1	1	1	0	3	1	3	2	1	1	0	1	1	0	1
281	0	0	1	7	3	2	1	1	1	0	0	2	1	0	0	3	2	2	2	1	1	0	2	2	2	2
283	1	0	1	4	1	2	1	1	1	2	1	1	1	1	1	0	1	1	0	1	1	0	1	1	0	0
284	0	0	1	8	2	2	1	1	0	0	1	1	1	0	0	3	2	2	2	1	1	0	2	1	0	1
285	1	1	1	2	2	2	1	1	0	1	1	1	1	0	0	3	0	2	2	1	0	0	1	1	2	2
286	1	1	1	2	1	0	1	1	2	0	2	2	1	2	2	2	2	2	2	0	0	0	1	1	1	1
287	1	1	1	2	0	1	1	1	3	3	0	2	1	2	0	3	2	2	2	1	2	0	1	1	1	1
288	0	0	1	1	2	1	1	1	1	0	1	1	1	1	0	3	1	0	2	1	1	0	2	1	1	1
289	1	1	1	1	2	2	1	1	1	4	1	0	1	2	2	0	3	2	2	0	0	0	1	1	1	1
290	1	1	1	1	1	2	1	1	1	0	1	1	1	1	2	2	0	0	2	1	0	0	1	1	1	1
291	1	1	1	8	2	1	1	1	1	0	1	1	1	0	2	3	2	2	2	0	1	0	1	1	1	1
292	0	0	1	1	1	2	1	1	0	0	1	1	1	0	0	3	3	2	2	1	1	0	2	2	1	0
293	0	0	1	8	2	2	0	1	0	0	1	1	0	3	0	3	2	2	2	1	1	0	0	0	1	1
294	1	1	1	1	0	0	0	1	1	3	1	1	1	1	1	1	1	1	1	1	1	0	2	1	0	1
295	1	1	1	1	0	0	2	0	3	3	0	2	0	3	0	3	2	2	2	1	0	0	1	1	1	1
296	1	1	1	8	0	0	0	0	3	3	0	2	0	3	0	3	2	2	2	0	0	0	2	3	3	1
297	1	1	1	1	2	2	1	1	1	1	1	1	1	2	2	3	2	2	2	2	2	0	2	3	0	1
298	1	1	1	8	0	1	1	1	3	0	2	2	1	2	2	3	2	2	2	0	0	0	2	1	1	1
299	1	1	0	8	1	2	1	1	0	0	1	1	1	1	2	2	2	2	2	1	1	0	2	1	1	1
300	1	0	1	1	2	2	1	1	1	0	1	1	0	3	0	3	2	2	2	1	1	0	2	1	0	1
301	1	0	1	5	2	2	1	1	0	0	1	1	1	1	0	3	2	1	1	1	1	0	1	1	0	0
302	0	0	2	8	0	1	1	1	0	0	1	1	0	3	0	3	2	2	2	1	2	0	1	1	2	0
303	1	1	1	1	0	0	2	1	3	3	0	2	1	1	2	3	3	3	2	1	0	0	1	1	1	0
304	1	1	1	1	0	0	1	1	1	1	1	1	1	1	2	2	1	0	2	0	1	0	2	2	2	0
305	1	1	1	8	1	2	1	1	0	4	1	1	1	1	0	3	2	2	2	1	1	0	1	1	1	1
306	1	0	1	0	1	2	1	1	0	0	1	1	1	0	0	3	1	2	2	1	1	0	1	1	0	0
307	1	1	1	2	0	0	1	1	1	0	1	1	1	0	0	3	2	2	2	1	1	0	2	2	1	1
308	1	1	1	2	0	1	0	0	3	3	0	2	0	3	0	3	2	2	2	0	2	0	1	0	1	1
309	1	1	1	8	2	0	3	1	0	0	1	1	1	2	2	2	2	2	2	0	2	0	2	0	1	1
310	0	1	1	2	2	2	1	1	1	0	1	1	1	1	0	3	2	2	2	1	0	0	1	1	0	1
311	1	0	1	5	1	0	1	0	3	3	0	2	0	3	0	3	2	2	2	1	0	0	2	1	1	1
312	0	0	1	0	1	2	1	1	0	0	1	1	1	1	0	3	2	2	2	1	1	0	0	0	0	0
313	1	0	2	8	1	2	1	1	0	1	1	1	1	1	0	3	1	0	2	1	1	0	1	1	0	1
314	1	1	1	6	1	0	0	1	1	0	1	1	1	0	0	3	2	2	2	1	0	0	2	1	1	1
315	0	0	1	6	2	2	1	1	1	2	1	1	1	1	0	0	1	2	2	1	1	0	1	1	1	2
316	1	1	1	7	0	0	1	1	1	0	1	0	1	0	0	3	1	2	2	1	1	0	1	1	0	1
317	1	0	1	1	0	0	0	1	1	2	2	2	1	0	0	3	2	2	2	1	0	0	1	1	1	0
318	1	1	1	8	2	2	1	1	1	0	0	2	1	2	2	3	3	2	2	1	0	0	1	1	1	1
319	1	1	1	8	0	1	1	1	1	1	1	1	1	0	3	2	2	2	2	1	1	0	1	1	1	1
